# Supplementary material for: Predictive Modeling of Poor Outcome in Severe COVID-19: A Single-Center Observational Study Based on Clinical, Cytokine and Laboratory Profiles
Source: J Clin Med. 2021 Nov 20;10(22):5431. doi: 10.3390/jcm10225431 (PMC8622763; doi:10.3390/jcm10225431)
Supplement: Supplementary file 1 [file jcm-10-05431-s001.zip]

Archive with 1 entries (1 files):
- jcm-1458578-supplementary.pdf
